# Supplementary material for: Bilateral gene therapy in children with autosomal recessive deafness 9: single-arm trial results
Source: Nat Med. 2024 Jun 5;30(7):1898–904. doi: 10.1038/s41591-024-03023-5 (PMC11271389; doi:10.1038/s41591-024-03023-5)
Supplement: Supplementary file 7 — Fig. 2, Extended Data Fig. 2 and Extended Data Fig. 5. [file 41591_2024_3023_MOESM7_ESM.xlsx]

## Sheet: Fig.2
The ABR and ASSR thresholds in patients
Patient 1: ABR, right ear							Patient 1: ABR, left ear
ABR threshold (dB)	Baseline	4 weeks	6 weeks	13 weeks	26 weeks		ABR threshold (dB)	Baseline	4 weeks	6 weeks	13 weeks	26 weeks
0.25 kHz	>85	45	45	45	45		0.25 kHz	>85	45	45	45	45
0.5 kHz	>95	55	55	55	55		0.5 kHz	>95	65	55	55	55
1 kHz	>95	65	65	65	55		1 kHz	>95	65	65	65	55
2 kHz	>95	75	65	65	55		2 kHz	>95	65	65	65	55
4 kHz	>95	65	65	65	65		4 kHz	>95	75	65	65	65
Patient 1: ASSR, right ear							Patient 1: ASSR, left ear
ASSR threhold (dB)	Baseline	4 weeks	6 weeks	13 weeks	26 weeks		ASSR threhold (dB)	Baseline	4 weeks	6 weeks	13 weeks	26 weeks
0.25 kHz	90	40	40	40	50		0.25 kHz	90	50	40	50	50
0.5 kHz	100	40	40	50	50		0.5 kHz	100	60	50	60	60
1 kHz	110	50	50	50	40		1 kHz	100	50	50	50	50
2 kHz	90	50	60	50	60		2 kHz	100	60	60	60	60
4 kHz	110	50	60	60	60		4 kHz	110	80	70	60	60
Patient 2: ABR, right ear							Patient 2: ABR, left ear
ABR threshold (dB)	Baseline	4 weeks	6 weeks	13 weeks	26 weeks		ABR threshold (dB)	Baseline	4 weeks	6 weeks	13 weeks	26 weeks
0.25 kHz	>85	65	55	55	45		0.25 kHz	>85	>85	>85	65	65
0.5 kHz	>95	>95	65	65	65		0.5 kHz	>95	95	95	85	85
1 kHz	>95	>95	95	85	75		1 kHz	>95	>95	>95	85	85
2 kHz	>95	>95	85	85	75		2 kHz	>95	>95	>95	85	85
4 kHz	>95	>95	>95	95	85		4 kHz	>95	>95	>95	95	85
Patient 2: ASSR, right ear							Patient 2: ASSR, left ear
ASSR threhold (dB)	Baseline	4 weeks	6 weeks	13 weeks	26 weeks		ASSR threhold (dB)	Baseline	4 weeks	6 weeks	13 weeks	26 weeks
0.25 kHz	85	40	40	50	60		0.25 kHz	80	80	70	70	70
0.5 kHz	75	90	70	60	50		0.5 kHz	85	90	90	70	50
1 kHz	80	100	70	75	80		1 kHz	80	80	90	75	80
2 kHz	80	80	80	50	50		2 kHz	80	80	80	50	60
4 kHz	80	80	70	60	60		4 kHz	80	80	80	60	50
Patient 3: ABR, right ear							Patient 3: ABR, left ear
ABR threshold (dB)	Baseline	4 weeks	6 weeks	13 weeks	26 weeks		ABR threshold (dB)	Baseline	4 weeks	6 weeks	13 weeks	26 weeks
0.25 kHz	>85	55	55	45	45		0.25 kHz	>85	55	55	45	45
0.5 kHz	95	55	55	55	55		0.5 kHz	>95	55	55	55	55
1 kHz	>95	65	65	55	55		1 kHz	>95	65	65	55	45
2 kHz	>95	55	55	55	55		2 kHz	>95	65	55	55	45
4 kHz	>95	75	75	75	55		4 kHz	>95	65	65	65	55
Patient 3: ASSR, right ear							Patient 3: ASSR, left ear
ASSR threhold (dB)	Baseline	4 weeks	6 weeks	13 weeks	26 weeks		ASSR threhold (dB)	Baseline	4 weeks	6 weeks	13 weeks	26 weeks
0.25 kHz	90	45	65	60	50		0.25 kHz	90	45	45	50	50
0.5 kHz	100	55	55	60	50		0.5 kHz	100	55	45	50	50
1 kHz	100	55	65	60	50		1 kHz	100	55	65	60	50
2 kHz	100	55	55	70	50		2 kHz	100	75	75	70	50
4 kHz	100	65	65	60	60		4 kHz	100	65	75	60	60
Patient 4: ABR, right ear							Patient 4: ABR, left ear
ABR threshold (dB)	Baseline	4 weeks	6 weeks	13 weeks			ABR threshold (dB)	Baseline	4 weeks	6 weeks	13 weeks
0.25 kHz	>85	75	55	55			0.25 kHz	>85	85	65	65
0.5 kHz	>95	95	75	65			0.5 kHz	>95	>95	>95	75
1 kHz	>95	>95	95	75			1 kHz	>95	>95	95	75
2 kHz	>95	>95	>95	75			2 kHz	>95	>95	>95	75
4 kHz	>95	>95	>95	85			4 kHz	>95	>95	>95	85
Patient 4: ASSR, right ear							Patient 4: ASSR, left ear
ASSR threhold (dB)	Baseline	4 weeks	6 weeks	13 weeks			ASSR threhold (dB)	Baseline	4 weeks	6 weeks	13 weeks
0.25 kHz	85	70	60	70			0.25 kHz	85	70	70	70
0.5 kHz	105	90	80	60			0.5 kHz	105	90	80	60
1 kHz	110	95	80	70			1 kHz	110	95	80	60
2 kHz	105	100	100	60			2 kHz	105	100	100	60
4 kHz	105	95	80	60			4 kHz	105	95	80	60
Patient 5: ABR, right ear							Patient 5: ABR, left ear
ABR threshold (dB)	Baseline	4 weeks	6 weeks	13 weeks			ABR threshold (dB)	Baseline	4 weeks	6 weeks	13 weeks
0.25 kHz	>85	65	65	55			0.25 kHz	>85	55	55	55
0.5 kHz	>95	65	65	65			0.5 kHz	>95	75	65	65
1 kHz	>95	65	65	65			1 kHz	>95	75	75	65
2 kHz	>95	75	65	65			2 kHz	>95	65	65	55
4 kHz	>95	65	85	55			4 kHz	>95	85	65	65
Patient 5: ASSR, right ear							Patient 5: ASSR, left ear
ASSR threhold (dB)	Baseline	4 weeks	6 weeks	13 weeks			ASSR threhold (dB)	Baseline	4 weeks	6 weeks	13 weeks
0.25 kHz	90	75	75	50			0.25 kHz	90	75	75	60
0.5 kHz	100	65	65	60			0.5 kHz	100	75	75	60
1 kHz	90	75	55	60			1 kHz	90	65	55	70
2 kHz	80	65	55	60			2 kHz	90	60	55	60
4 kHz	70	65	65	60			4 kHz	70	85	75	60

## Sheet: Extended Data Fig.2
The SNR of DPOAE in patients
Patient 1: right ear							Patient 1: left ear
Threshold (dB)	0.5 kHz	1 kHz	2 kHz	4 kHz	8 kHz		Threshold (dB)	0.5 kHz	1 kHz	2 kHz	4 kHz	8 kHz
Baseline	0.6	3.2	7.6	8	9		Baseline	6.9	7.7	7.8	11.2	9.6
4 weeks	7.9	-9.5	-7.3	-3.2	-2.6		4 weeks	10	-8.8	-21.1	-16.4	-6.3
6 weeks	2.1	-2.1	-2.3	-4.1	3		6 weeks	-2.3	-1.9	2	-2	3.7
13 weeks	0.4	-4.1	-13.1	-3.3	-6.7		13 weeks	-10.2	-4.3	-6.5	-2.7	4.2
26 weeks	-6.5	-3.3	-0.6	-11.2	2.4		26 weeks	-16.5	-0.8	0.7	-8.6	7.3
Patient 2: right ear							Patient 2: left ear
Threshold (dB)	0.5 kHz	1 kHz	2 kHz	4 kHz	8 kHz		Threshold (dB)	0.5 kHz	1 kHz	2 kHz	4 kHz	8 kHz
Baseline	2.2	6.1	9	11.4	15.8		Baseline	-3	6.3	6.7	12.7	20.3
4 weeks	8.6	-13.6	-9.4	2.6	1.5		4 weeks	5.5	-6.8	-6.7	-0.8	0.2
6 weeks	-1.1	1.4	-0.6	-0.1	-1.8		6 weeks	-8.8	1.6	1.6	6.6	3.8
13 weeks	-3	-0.7	-5.7	1.9	6.6		13 weeks	-25.4	2.6	-0.4	1.6	1.2
26 weeks	-5.2	7.8	7	8.6	8.6		26 weeks	1.1	8.1	6.1	6.9	9.1
Patient 3: right ear							Patient 3: left ear
Threshold (dB)	0.5 kHz	1 kHz	2 kHz	4 kHz	8 kHz		Threshold (dB)	0.5 kHz	1 kHz	2 kHz	4 kHz	8 kHz
Baseline	11.5	6.1	7.8	13.3	14.3		Baseline	9.7	-1.9	5.5	23.4	11.8
4 weeks	-3	-4.3	6.1	1.1	3.6		4 weeks	-6.9	-3.2	0.2	0.9	-0.1
6 weeks	-15	-8.2	-4.6	0	2.4		6 weeks	-2.1	-14.1	-4.3	-10.4	-3.3
13 weeks	0.3	2.1	2.4	8.6	6.2		13 weeks	-4.5	6.2	-5.1	0.7	6.9
26 weeks	7.4	5	12.8	8.6	17		26 weeks	-4.2	6.8	10.4	14.3	11.5
Patient 4: right ear							Patient 4: left ear
Threshold (dB)	0.5 kHz	1 kHz	2 kHz	4 kHz	8 kHz		Threshold (dB)	0.5 kHz	1 kHz	2 kHz	4 kHz	8 kHz
Baseline	6.7	8.3	7.9	13.4	19.7		Baseline	3.9	6.7	8	15.7	25
4 weeks	4.8	-0.2	6.7	16.2	13.6		4 weeks	-6.8	8.9	6.4	6.2	12.8
6 weeks	-4.1	6.5	7.4	18.7	10.2		6 weeks	-14.2	8.2	6.3	9	7.5
13 weeks	-6.3	-0.2	-3.1	6.9	6.4		13 weeks	1.1	7.4	-2.6	3.4	6.1
Patient 5: right ear							Patient 5: left ear
Threshold (dB)	0.5 kHz	1 kHz	2 kHz	4 kHz	8 kHz		Threshold (dB)	0.5 kHz	1 kHz	2 kHz	4 kHz	8 kHz
Baseline	-2.1	10.1	10.3	-2.1	6.3		Baseline	6.2	6.8	6.9	0.1	12.1
4 weeks	5.8	7.5	6.5	8	8.6		4 weeks	-0.9	6.6	6.4	-4.5	5
6 weeks	4.8	2.3	3	0.5	4.5		6 weeks	-3.7	6.1	-5.2	-16	-3.7
13 weeks	0.7	8.6	10	6.3	7.2		13 weeks	-3.8	4.7	-0.3	5	2.1

## Sheet: Extended Data Fig.5
	The number of spots forming units (SFUs) per 1E5 cells
		Negative control			Positive control			AAV1-hOTOF
	Timepoint	Baseline	6 weeks		Baseline	6 weeks		Baseline	6 weeks
	Patient 1	3	6.5		242	453.5		8	6.5
	Patient 2	1	1.5		560.5	493		1.5	3
	Patient 3	1.5	0		605.5	645		3	0.5
	Patient 4	5.5	2		154.5	353		3.5	1
	Patient 5	0	0		352	187.5		0.5	0.5
